# Supplementary material for: dbGVOSCC: a comprehensive database of genetic variation for systems genetics research on oral squamous cell carcinoma
Source: Front Oncol. 2025 Oct 31;15:1692732. doi: 10.3389/fonc.2025.1692732 (PMC12616376; doi:10.3389/fonc.2025.1692732)
Supplement: Supplementary file 4 [file Table1.xlsx]

## Sheet: TableS1
Table S1 Evaluation criteria scheme for questions and responses
Evaluation item	Evaluation criterion	Score
Matching between questions and responses	Whether the response is relevant to the topic.
	3/4~all match	8~10
	1/2~3/4 match	6~8
	1/4~1/2 match	4~6
	0~1/4 match	0~4
Details of research articles	Whether the response presents the detials of the article.
	3/4~all match	8~10
	1/2~3/4 match	6~8
	1/4~1/2 match	4~6
	0~1/4 match	0~4
	Note: if all the recomened publication is not exsit the score will be 0.
Number of recommend publications	Specific number of publications is recommended	exact number
Number of recommended publications with links	Recommended publications with links to the original sources	exact number
	Note: if all the recomened publication is not exsit the score will be 0.
Scientific papers authenticity ratio %	Authenticity ratio = number of genuine scientific articles/total recommended publications *100%	exact number
	Note: if all the recomened publication is not exsit the score will be 0.
Number of original research	Number of recommended orginal research atricle.	exact number
	Note: if all the recomened publication is not exsit the score will be 0.
Number of recent 5 years publications	The number of publications in the last 5 years	exact number
	Note: if all the recomened publication is not exsit the score will be 0.
Standardized output results	Whether it provides standard output results, marked by Y (yes) or N (No).The mean represents the ratio of Y.	exact number

## Sheet: TableS2
Table S2 The original transcript of the Q&A assessment
Question ID	Matching between questions and responses	Present the details of the research articles	Number of recommende d publications	Number of recommende d publications with links	Scientific article authenticity ratio (%)	Number of original research	Standardize d output results
ChatGPT-5
1.1	10	3	5	0	60	3	N
1.2	10	0	2	2	50	1	N
1.3	8	0	3	0	100	2	N
2.1	10	0	3	0	0	0	N
2.2	10	0	2	0	0	1	N
2.3	10	0	3	3	66.67	2	N
3.1	10	1	3	0	33.33	1	N
3.2	9	1	3	0	33.33	1	N
3.3	9	0	0	0	0	0	N
4.1	10	0	3	0	66.67	2	N
4.2	9	0	0	0	0	0	N
4.3	9	0	0	0	0	0	N
5.1	10	0	3	0	66.67	2	N
5.2	10	1	1	0	100	1	N
5.3	8	1	2	0	50	1	N
6.1	10	0	3	3	100	1	N
6.2	10	1	3	0	66.67	0	N
6.3	10	0	3	0	100	1	N
7.1	10	0	4	0	75	2	N
7.2	10	0	0	0	0	0	N
7.3	10	0	3	0	100	2	N
8.1	10	0	0	0	0	0	N
8.2	10	0	0	0	0	0	N
8.3	10	1	1	0	100	0	N
9.1	8	0	0	0	0	0	N
9.2	10	2	3	0	66.67	2	N
9.3	10	0	0	0	0	0	N
10.1	10	0	3	0	100	3	N
10.2	10	0	3	0	100	3	N
10.3	10	0	3	0	100	3	N
dbGVOSCC
1	10	10	1	1	100	1	Y
2	10	10	1	1	100	1	Y
3	10	10	2	2	100	2	Y
4	10	8	1	1	100	1	Y
5	10	10	1	1	100	1	Y
6	10	10	2	2	100	2	Y
7	10	10	1	1	100	1	Y
8	10	10	1	1	100	1	Y
9	10	8	1	1	100	1	Y
10	10	10	2	2	100	2	Y
	10	9.6	1.3	1.3	100	1.3
	0	0.831479	0.471405	0.471405	0	0.471405
	0	0.83	0.47	0.47	0	0.47
